# Supplementary material for: Revisiting the Plasmodium falciparum RIFIN family: from comparative genomics to 3D-model prediction
Source: BMC Genomics. 2009 Sep 21;10:445. doi: 10.1186/1471-2164-10-445 (PMC2756283; doi:10.1186/1471-2164-10-445)
Supplement: Additional file 1 — RIFINs in 3D7, HB3 and Dd2. three lists are reported of selected RIFINs in the three P. falciparum clones 3D7, HB3 and Dd2. [file 1471-2164-10-445-S1.xls]

## Sheet: List
3D7	Dd2	HB3
PFL2660w	PFDG_03709	PFHG_02427
PFL2655w	PFDG_00499	PFHG_04294
PFL2645c	PFDG_00183	PFHG_02275
PFL2640c	PFDG_01015	PFHG_03841
PFL2630w	PFDG_00703	PFHG_04671
PFL2625w	PFDG_00087	PFHG_04724
PFL2615w	PFDG_01540	PFHG_04475
PFL2605w	PFDG_00177	PFHG_03421
PFL2585c	PFDG_01035	PFHG_05340
PFL0025c	PFDG_00358	PFHG_03418
PFL0015c	PFDG_04322	PFHG_03700
PFL0010c	PFDG_00189	PFHG_04940
PFI1825w	PFDG_00458	PFHG_03670
PFI1815c	PFDG_00593	PFHG_04034
PFI1810w	PFDG_00192	PFHG_04050
PFI1805w	PFDG_02508	PFHG_05342
PFI0075w	PFDG_00076	PFHG_04016
PFI0070w	PFDG_02505	PFHG_04722
PFI0065w	PFDG_02024	PFHG_03419
PFI0055c	PFDG_03566	PFHG_03417
PFI0050c	PFDG_00084	PFHG_03475
PFI0035c	PFDG_02072	PFHG_05209
PFI0030c	PFDG_00654	PFHG_05141
PFI0025c	PFDG_00707	PFHG_04790
PFI0020w	PFDG_00176	PFHG_05349
PFI0015c	PFDG_04721	PFHG_03724
PFI0010c	PFDG_03053	PFHG_02420
PFF1590w	PFDG_00602	PFHG_03713
PFF1575w	PFDG_00180	PFHG_03723
PFF1565c	PFDG_00704	PFHG_04726
PFF1560c	PFDG_01747	PFHG_03716
PFF1555w	PFDG_01038	PFHG_04670
PFF1545w	PFDG_00494	PFHG_04496
PFF0855c	PFDG_03706	PFHG_04336
PFF0035c	PFDG_02472	PFHG_04033
PFF0025w	PFDG_00138	PFHG_04053
PFF0015c	PFDG_01748	PFHG_03722
PFE1630w	PFDG_02074	PFHG_04667
PFE0025c	PFDG_04427	PFHG_04721
PFE0020c	PFDG_00073	PFHG_04533
PFD1240w	PFDG_00081	PFHG_04492
PFD1230c	PFDG_00093	PFHG_05143
PFD1020c	PFDG_03054	PFHG_05073
PFD1010w	PFDG_01016	PFHG_03517
PFD0645w	PFDG_00027	PFHG_05514
PFD0640c	PFDG_00077	PFHG_00593
PFD0070c	PFDG_00702	PFHG_04587
PFD0060w	PFDG_00656	PFHG_03721
PFD0055w	PFDG_00188	PFHG_04927
PFD0050w	PFDG_03424	PFHG_05307
PFD0045c	PFDG_00841	PFHG_05504
PFD0040c	PFDG_00094	PFHG_05072
PFD0030c	PFDG_04323	PFHG_05036
PFD0025w	PFDG_00856	PFHG_04725
PFD0015c	PFDG_04455	PFHG_03518
PFC1100w	PFDG_00297	PFHG_04341
PFC0040w	PFDG_00493	PFHG_05075
PFC0035w	PFDG_03200	PFHG_04723
PFC0030c	PFDG_04789	PFHG_04079
PFC0010c	PFDG_00595	PFHG_05080
PFB1050w	PFDG_00179	PFHG_03233
PFB1040w	PFDG_03198	PFHG_03715
PFB1035w	PFDG_04911	PFHG_05466
PFB1015w	PFDG_01021	PFHG_04343
PFB1010w	PFDG_00091	PFHG_05218
PFB1005w	PFDG_04825	PFHG_03996
PFB1000w	PFDG_04807	PFHG_04051
PFB0060w	PFDG_02025	PFHG_04493
PFB0055c	PFDG_00080	PFHG_04345
PFB0040c	PFDG_00191	PFHG_05081
PFB0035c	PFDG_00496	PFHG_03236
PFB0030c	PFDG_02073	PFHG_04592
PFB0015c	PFDG_00083	PFHG_03719
PFA0760w	PFDG_00263	PFHG_05050
PFA0745w	PFDG_00706	PFHG_03235
PFA0740w	PFDG_02919	PFHG_04275
PFA0710c	PFDG_00139	PFHG_04590
PFA0095c	PFDG_00657	PFHG_04056
PFA0080c	PFDG_00356	PFHG_04342
PFA0050c	PFDG_00495	PFHG_05082
PFA0045c	PFDG_00262	PFHG_03477
PFA0040w	PFDG_00195	PFHG_02426
PFA0030c	PFDG_00075	PFHG_04532
PFA0020w	PFDG_00601	PFHG_04339
PFA0010c	PFDG_02071	PFHG_03714
PF14_0772	PFDG_05028	PFHG_04669
PF14_0770	PFDG_04691	PFHG_05142
PF14_0769	PFDG_03057	PFHG_03994
PF14_0768	PFDG_02920	PFHG_05456
PF14_0766	PFDG_01744	PFHG_05533
PF14_0008	PFDG_04941	PFHG_04941
PF14_0006	PFDG_02116	PFHG_04728
PF14_0005	PFDG_04957	PFHG_05331
PF14_0004	PFDG_04544	PFHG_04787
PF14_0003	PFDG_02423	PFHG_03666
PF14_0002	PFDG_01521	PFHG_03845
PF13_0006	PFDG_02473	PFHG_05051
PF13_0005	PFDG_00502	PFHG_05156
PF13_0004	PFDG_01749	PFHG_04078
PF11_0529	PFDG_00090	PFHG_05406
PF11_0520	PFDG_00193	PFHG_03843
PF11_0519	PFDG_04454	PFHG_05330
PF11_0517	PFDG_00855	PFHG_03520
PF11_0515	PFDG_00705	PFHG_04340
PF11_0021	PFDG_00860	PFHG_03479
PF11_0020	PFDG_00298
PF11_0011	PFDG_03565
PF11_0010	PFDG_04006
PF11_0009
PF10_0405
PF10_0404
PF10_0403
PF10_0402
PF10_0401
PF10_0400
PF10_0399
PF10_0398
PF10_0397
PF10_0396
PF10_0394
PF10_0393
PF10_0006
PF10_0005
PF10_0004
PF10_0003
PF10_0002
PF08_0139
PF08_0138
PF08_0105
PF08_0104
PF07_0138
PF07_0136
PF07_0134
PF07_0132
PF07_0003
MAL8P1.219
MAL8P1.218
MAL8P1.216
MAL8P1.208
MAL7P1.57
MAL7P1.222
MAL7P1.219
MAL7P1.217
MAL7P1.216
MAL7P1.215
MAL7P1.213
MAL7P1.200
MAL7P1.185
MAL7P1.184
MAL13P1.535
MAL13P1.530
MAL13P1.520
MAL13P1.515
MAL13P1.500
MAL13P1.495
MAL13P1.4
MAL13P1.2
PFC1095w
PFC1115w
