# Supplementary material for: Revisiting the Plasmodium falciparum RIFIN family: from comparative genomics to 3D-model prediction
Source: BMC Genomics. 2009 Sep 21;10:445. doi: 10.1186/1471-2164-10-445 (PMC2756283; doi:10.1186/1471-2164-10-445)
Supplement: Additional file 2 — Assessment of RIF_A 3D-models. the data provide results of PROSA and PROCHECK programs on the subset of 24 RIF_A 3D-models [file 1471-2164-10-445-S2.xls]

## Sheet: Foglio1
		PROCHECK
ID	PROSA	MFR	DR	G score	c score
PF10_0405_4	-4.07	90.2*	2.3	-0.04	-2.59
PF10_0400_1	-3.75	85.9	2.2	-0.4	-2.55
PFC0035w_2	-5.39	86.6	0.8	-0.04	-2.75
PF10_0403_1	-4.33	86.5	1.1	-0.47	-2.83
PFD0640c_4	-4.92	88.5	0.8	-0.04	-2.64
PF07_0134_3	-4.99	87.2	2.3	-0.03	-2.7
PFF0015c_3	-3.56	93.2*	0*	0	-2
PF10_0400_2	-3.83	88.1	1.5	-0.08	-2.55
PFF0015c_4	-4.5	90.2*	1.1	-0.03	-2
MAL7P1.217_2	-5.05	88.8	1.9	-0.05	-3.92
PF07_0132_2	-5.25	88.3	1.5	-0.05	-3.06
MAL7P1.217_1	-2.97	79.4	1.5	-0.64	-3.92
PFL2660w_5	-4.25	90.8*	0.8*	0	-3.05
PFI1805w_1	-2.87	79.7	1.6	-0.08	-3.13
PFB0060w_5	-6.02	85.9	2	-0.02	-2.53
PFF1555w_1	-3.38	85.2	0.7	-0.44	-3.29
PFI0075w_4	-2.71	88.8	2.3	-0.06	-2.6
PF07_0134_4	-3.83	87.5	3	-0.07	-2.7
MAL7P1.184_3	-4.32	82.6	1.3	-0.1	-3.08
PF10_0403_5	-4.81	88.4	1.1	-0.06	-2.83
MAL7P1.184_2	-4.35	90.3*	1.7	-0.01	-3.08
PF10_0405_1	-3.68	88	1.5	-0.02	-2.59
PF10_0393_5	-4.48	84.7	1.2	-0.07	-2.52
PFB0060w_1	-5.6	86.7	2	-0.23	-2.53
